# Supplementary material for: Aerobic fitness in professional soccer players after anterior cruciate ligament reconstruction
Source: PLoS One. 2018 Mar 22;13(3):e0194432. doi: 10.1371/journal.pone.0194432 (PMC5864031; doi:10.1371/journal.pone.0194432)
Supplement: S1 File — (XLSX) [file pone.0194432.s001.xlsx]

## Sheet: CASES
	PRÉ									PÓS
ID	LV1	vLV1	%LV1_VO2MAX	LV2	vLV2	%LV2_VO2MAX	VO2MAX	vVO2MAX		LV1	vLV1	%LV1_VO2MAX	LV2	vLV2	%LV2_VO2MAX	VO2MAX	vVO2MAX
1	37.3	9.6	78.8584	43.8	12	92.6004	47.3	14.4		37.5	10.8	71.4286	45.1	13.2	85.9048	52.5	14.4
2	35	9.6	77.2627	44.1	12	97.351	45.3	14.4		28.5	8.4	61.4224	32.1	12.6	69.181	46.4	13.2
3	37.7	10.8	80.0425	43.8	13.2	92.9936	47.1	15.6		33	9.6	57.2917	46.7	13.2	81.0764	57.6	19.2
4	32.1	9.6	75.7075	35.5	10.8	83.7264	42.4	15.6		33.8	9.6	69.8347	43.9	12	90.7025	48.4	15.6
5	28.6	9.6	67.4528	34.3	12	80.8962	42.4	19.2		37.5	10.8	82.2368	38.7	12	84.8684	45.6	18
6	31.3	9.6	64.5361	38.8	10.8	80	48.5	15.6		37.3	10.8	77.5468	42.7	13.2	88.7734	48.1	15.6
7	39	10.8	80.2469	41	12	84.3621	48.6	15.6		33.4	9.6	73.0853	42.4	13.2	92.779	45.7	16.8
8	31.6	9.6	72.9792	37.2	10.8	85.9122	43.3	13.2		31.5	9.6	66.879	37	10.8	78.5563	47.1	15.6
9	18.5	7.2	50.9642	28.8	9.6	79.3388	36.3	13.2		26	8.4	54.8523	34.9	10.8	73.6287	47.4	15.6
10	26.6	8.4	61.5741	36.9	10.8	85.4167	43.2	12		32.8	9.6	71.6157	41.2	10.8	89.9563	45.8	13.2
11	22.9	8.4	62.9121	34.5	9.6	94.7802	36.4	10.8		33.7	9.6	75.0557	37.8	10.8	84.1871	44.9	14.4
12	28.3	8.4	59.205	41.4	10.8	86.6109	47.8	12		43	10.8	81.749	47.4	12	90.1141	52.6	13.2
13	25.5	8.4	57.3034	36.6	10.8	82.2472	44.5	13.2		36.4	9.6	69.7318	40.8	10.8	78.1609	52.2	15.6
14	27.6	8.4	63.4483	39.2	10.8	90.1149	43.5	13.2		32.8	9.6	71.1497	44.1	12	95.6616	46.1	13.2
15	34.4	9.6	64.2991	43.7	13.2	81.6822	53.5	15.6		33.6	9.6	60.2151	44.4	13.2	79.5699	55.8	16.8
16	27.8	8.4	54	39.4	12	77	51.2	14.4		37.3	10.8	73	49.8	13.2	97	51.3	16.8
17	34.1	9.6	69	37.1	10.8	75	49.7	15.6		35.2	9.6	70	44.8	12	89	50.4	15.6
18	30.3	9.6	71	32.9	10.8	77	42.8	14.4		34.4	9.6	72	38.8	10.8	81	48	14.4
19	29.5	9.6	65	40.8	12	90	45.1	14.4		34.5	9.6	69	39.6	10.8	79	50	14.4
20	27.2	8.4	62	36.3	10.8	82	44.2	13.2		33.4	9.6	78	36.35	10.8	85	42.9	14.4
MEAN	30.265	9.18	66.8896	38.305	11.28	84.9517	45.155	14.28		34.28	9.78	70.3047	41.4275	11.91	84.706	48.94	15.3
SD	5.13043	0.894192	8.59966	4.09049	0.984939	6.30824	4.30685	1.82197		3.54454	0.704572	7.37008	4.52692	1.03512	7.24078	3.79784	1.64605
MIN	18.5	7.2	50.9642	28.8	9.6	75	36.3	10.8		26	8.4	54.8523	32.1	10.8	69.181	42.9	13.2
IQ25	27.5	8.4	61.8935	36.1	10.8	80.6722	43.1	13.2		32.95	9.6	68.4697	38.475	10.8	79.4274	46.025	14.4
MEDIAN	29.9	9.6	64.768	38	10.8	84.0443	44.8	14.4		33.75	9.6	71.2891	41.8	12	84.9342	48.05	15.6
IQ75	34.175	9.6	73.6613	41.1	12	90.0287	47.975	15.6		36.625	9.9	73.5779	44.5	13.2	89.9958	51.525	15.9
MAX	39	10.8	80.2469	44.1	13.2	97.351	53.5	19.2		43	10.8	82.2368	49.8	13.2	97	57.6	19.2

## Sheet: CONTROLS
ID	LV1	vLV1	%LV1_VO2MAX	LV2	vLV2	%LV2_VO2MAX	VO2MAX	vVO2MAX
A	37.1	9.6	68.7037	49.4	13.2	91.4815	54	15.6
B	33.9	9.6	59.7884	49.4	13.2	87.1252	56.7	16.8
C	29.6	9.6	65.3422	41.9	12	92.4945	45.3	15.6
D	41.4	10.8	69.9324	49.9	13.2	84.2905	59.2	16.8
E	40.8	10.8	63.8498	54.4	14.4	85.133	63.9	16.8
F	35.1	9.6	64.4037	47.8	12	87.7064	54.5	15.6
G	31.4	9.6	53.6752	50.3	13.2	85.9829	58.5	16.8
H	40.6	9.6	65.3784	55.1	13.2	88.7279	62.1	16.8
I	35.8	9.6	57.0973	53.6	15.6	85.4864	62.7	18
J	41	10.8	73.8739	52.6	14.4	94.7748	55.5	18
K	35.9	10.8	62.0035	46.4	14.4	80.1382	57.9	18
L	36.3	10.8	60.804	49.9	14.4	83.5846	59.7	16.8
M	38.8	9.6	65.8744	53	13.2	89.983	58.9	16.8
N	39.6	10.8	70.4626	45.2	14.4	80.427	56.2	19.2
O	42.5	12	75.0883	47.8	14.4	84.4523	56.6	18
P	34	10.8	59.2334	45.7	14.4	79.6167	57.4	19.2
Q	33.1	9.6	58.4806	45.8	13.2	80.9187	56.6	19.2
R	35.3	9.6	68.4109	45.2	13.2	87.5969	51.6	16.8
S	42.1	10.8	73.2174	51.6	13.2	89.7391	57.5	15.6
T	40.3	9.6	77.3512	46.5	13.2	89.2514	52.1	15.6
MEAN	37.23	10.2	65.6486	49.075	13.62	86.4456	56.845	17.1
SD	3.75879	0.728372	6.46699	3.57681	0.894192	4.25496	4.18927	1.22345
MIN	29.6	9.6	53.6752	41.9	12	79.6167	45.3	15.6
MAX	42.5	12	77.3512	55.1	15.6	94.7748	63.9	19.2
MEDIAN	36.7	9.6	65.3603	49.4	13.2	86.5541	57.05	16.8
IQ25	34.825	9.6	60.5501	46.25	13.2	84.1141	55.25	16.5
1Q75	40.65	10.8	70.065	51.85	14.4	89.3734	58.975	18

## Sheet: CORREL
VO2MAX_PRÉ	LYSHOLM_PRÉ	IKDC_PRÉ		VO2MAX_PÓS	LYSHOLM_PÓS	IKDC_PÓS
47.3	82	70.11		52.5	100	96.55
45.3	77	48.27		46.4	96	95.4
47.1	85	37.93		57.6	95	89.65
42.4	79	45.97		48.4	95	91.95
42.4	89	80.46		45.6	100	89.65
48.5	81	54.02		48.1	89	66.67
48.6	59	58.62		45.7	87	87.35
43.3	67	40.23		47.1	95.36	87.19
36.3	81	72.41		47.4	90	63.22
43.2	49	28.73		45.8	95	74.71
36.4	39	26.43		44.9	95	96.55
47.8	76	59.77		52.6	100	95.4
44.5	85	77.01		52.2	95	97.7
43.5	77	70.24		46.1	98	75.9
53.5	95	90.8		55.8	100	100
51.2	91	49.2		51.3	100	100
49.7	95	78.6		50.4	95	96.55
42.8	88	74.79		48	85	86.21
0.502665			0.426065
