# Supplementary material for: Aerobic fitness in professional soccer players after anterior cruciate ligament reconstruction
Source: PLoS One. 2018 Mar 22;13(3):e0194432. doi: 10.1371/journal.pone.0194432 (PMC5864031; doi:10.1371/journal.pone.0194432)
Supplement: S2 File — (XLSX) [file pone.0194432.s002.xlsx]

## Sheet: CASES
	PRÉ											PÓS
ID	WEIGTH	MUSCLE MASS	FAT MASS	WATER	FFM	BMI	%FAT	RCQ	TMB	DATE		PESO	M. MUSC	M. FAT	H20 TOTAL	LIVRE FAT	IMC	PGC	RCQ	TMB	DATA
1	68.9	32.5	11.1	42.4	57.8	22	16.1	0.82	1619	2014-04-08		72.6	34.3	11.9	44.5	60.7	23.2	16.4	0.83	1681	2015-01-23
2	71.5	34.1	10.9	44.4	60.6	22.1	15.3	0.82	1678	2014-05-27		78	35.9	14.8	46.2	63.2	24.1	19	0.84	1734	2015-05-26
3	90.2	43	15.8	54.4	74.4	26.1	17.5	0.85	1978	2014-08-19		85.8	43.7	9.9	55.5	75.9	25.1	11.5	0.83	2011	2015-03-17
4	74.5	36.7	10	47.3	64.5	22.5	13.4	0.81	1764	2013-06-04		68.3	36.1	5.8	45.9	62.5	22	8.5	0.8	1721	2014-05-27
5	63.1	32.1	6.6	41.6	56.5	20.8	10.5	0.8	1590	2013-08-20		74.1	36.7	10	46.8	64.1	23.7	13.6	0.83	1754	2014-05-22
6	80.4	41.9	7.8	53.1	72.6	23.5	9.7	0.81	1938	2013-10-29		79.2	42.6	5.3	54.2	73.9	23.1	6.7	0.8	1966	2014-06-10
7												77.8	37.4	11.7	48.4	66.1	23.7	15	0.83	1799	2014-11-11
8	100.3	47.5	17.5	60.5	82.8	26.6	17.5	0.82	2158	2013-11-26
9	66.2	33.2	7.4	43.1	58.8	21.6	11.2	0.81	1640	2014-10-21		68.9	33.4	10	43.1	58.9	22.5	14.6	0.83	1642	2015-06-18
10	71.9	31.8	15.8	40.9	56.1	23.7	22	0.86	1581	2015-03-17		74.4	34.5	13.8	44.3	60.6	24	18.5	0.85	1680	2016-01-14
11	84	40.7	12.9	52	71.1	23.3	15.4	0.82	1906	2015-04-14		85	40.2	14.5	51.6	70.5	23.5	17.1	0.82	1893	2015-10-29
12	80.5	39.6	10.9	50.9	69.6	22.3	13.5	0.8	1874	2015-04-28		76.9	39.5	7.4	51	69.5	21.1	9.6	0.78	1871	2015-12-15
13	74.6	38.7	7.3	49.2	67.3	21.8	9.7	0.8	1825	2015-05-19		75.5	40.3	5.6	51.2	69.9	21.8	7.4	0.79	1880	2015-11-26
14	83	43.3	7.5	55.3	75.5	21.8	9.1	0.79	2000	2015-06-03		86.2	42.9	11	55.2	75.2	23.1	12.8	0.81	1994	2015-12-10
15	86.6	41.5	14.2	52.9	72.4	26.4	16.4	0.84	1934	2015-06-23		81.5	40.7	10.8	51.7	70.7	24.9	13.2	0.83	1898	2016-01-19
16	67.4	33.7	8.3	43.4	59.1	23.6	12.4	0.83	1646	2015-04-17		66.4	33.3	8	42.9	58.4	23.2	12.1	0.83	1631	2016-02-25
17	89.9	40.4	19.2	51.8	70.7	27.4	21.3	0.87	1898	2015-07-21		94.8	40.9	22.9	52.7	71.9	28.9	24.1	0.88	1924	2016-02-25
18	93.2	44.4	16.1	56.1	77.1	25.5	17.3	0.83	2035	2015-07-28		101.7	45.6	22.2	58	79.5	27.9	21.8	0.85	2087	2016-02-18
19	81.9					23.9	16.5			2015-09-01		84.9	41.1	13.2	52.5	71.7	25.4	15.6	0.84	1918	2016-04-28
20	75.1	36.3	11.9	46.5	63.2	26	15.9	0.86	1734	2015-12-15		74.9	31.1	19.7	40.4	55.2	25.9	26.3	0.89	1562	2016-06-09
MÉDIA	79.1158	38.4111	11.7333	49.2111	67.2278	23.7316	14.7737	0.824444	1822.11	41966.4		79.3105	38.4316	12.0263	49.2684	67.2842	24.0579	14.9368	0.829474	1823.47	42218.4
DESVIO PADRÃO	10.0703	4.78747	3.93611	5.75795	7.97273	2.01109	3.72109	0.0233193	172.335	280.656		8.93053	4.0582	5.14942	4.9842	6.8266	1.96619	5.37775	0.0273808	147.583	246.371

## Sheet: CONTROLS
	PRÉ											PÓS
ID	WEIGTH	MUSCLE MASS	FAT MASS	WATER	FFM	BMI	%FAT	RCQ	TMB	DATE		PESO	M. MUSC	M. FAT	H20 TOTAL	LIVRE FAT	IMC	PGC	RCQ	TMB	DATA
A	84	44.7	7	56.3	77	25.4	8.4	0.81	2032	2015-08-13
B	83.1	41.2	11.3	52.4	71.8	23.5	13.6	0.81	1921	2015-08-13
C	77.1	37.5	11.4	48.1	65.7	21.4	14.8	0.8	1789	2015-08-13
D	74.4	37.4	9.5	47.5	64.9	24	12.7	0.83	1773	2015-08-20
E	78.3	41.4	6.3	52.7	72	22.4	8	0.79	1926	2015-08-20
F	77.6	40.1	7.6	51.4	70	22.4	9.8	0.8	1883	2015-08-20
G	62.3	32.6	5	42	57.3	20.8	8	0.8	1609	2015-08-27
H	79	39	10.6	50.1	68.4	24.4	13.5	0.82	1847	2015-08-27
I	64.7	34.2	4.9	43.9	59.8	20.9	7.6	0.8	1661	2015-08-27
J	77.9	37.3	12.8	47.5	65.1	25.1	16.4	0.85	1776	2015-12-15
K	74.5	37.4	8.6	48.2	65.9	21.3	11.5	0.8	1794	2015-12-15
L	68	32.4	10.9	41.7	57.1	24.1	16.1	0.85	1603	2015-12-15
M	76.8	39.8	7.6	50.6	69.2	23.7	10	0.83	1864	2015-12-15
N	68.8	32.5	12.1	41.3	56.7	24.4	17.6	0.86	1595	2015-12-15
O	78.7	36.8	14.2	47	64.5	26.6	18.1	0.87	1763	2015-12-15
P	75.2	33.9	15.7	43.5	59.5	26	20.9	0.89	1655	2015-12-15
Q	70	37.1	5	47.5	65	20.2	7.2	0.78	1773	2016-02-11
R	84	42.9	9.2	54.7	74.8	24.5	10.9	0.82	1986	2016-02-11
S	73.5	35.9	11	45.8	62.5	24.8	14.9	0.85	1721	2016-02-11
T	67.5	32.5	10.6	41.6	56.9	23.6	15.8	0.84	1598	2016-02-11
MÉDIA	74.77	37.33	9.565	47.69	65.205	23.475	12.79	0.825	1778.45
DESVIO PADRÃO	6.19389	3.63291	3.05946	4.47965	6.11275	1.82955	4.00735	0.029469	132.011
